# Supplementary material for: Supplement Treatment with NAC and Omega-3 Polyunsaturated Fatty Acids during Pregnancy Partially Prevents Schizophrenia-Related Outcomes in the Poly I:C Rat Model
Source: Antioxidants (Basel). 2023 May 9;12(5):1068. doi: 10.3390/antiox12051068 (PMC10215079; doi:10.3390/antiox12051068)
Supplement: Supplementary file 1 [file antioxidants-12-01068-s001.zip]

Archive with 1 entries (1 files):
- antioxidants-2316179-supplementary.pdf
